# Supplementary material for: Tobacco Waste Liquid-Based Organic Fertilizer Particle for Controlled-Release Fulvic Acid and Immobilization of Heavy Metals in Soil
Source: Nanomaterials (Basel). 2022 Jun 15;12(12):2056. doi: 10.3390/nano12122056 (PMC9227108; doi:10.3390/nano12122056)
Supplement: Supplementary file 1 [file nanomaterials-12-02056-s001.zip]

Archive with 1 entries (1 files):
- nanomaterials-1749117-supplementary.pdf
